# Supplementary material for: Optimal Heart Rate Control Improves Long-Term Prognosis of Decompensated Heart Failure with Reduced Ejection Fraction
Source: Medicina (Kaunas). 2023 Feb 12;59(2):348. doi: 10.3390/medicina59020348 (PMC9968049; doi:10.3390/medicina59020348)
Supplement: Supplementary file 1 [file medicina-59-00348-s001.zip]

Archive with 1 entries (1 files):
- medicina-2132442-supplementary.pdf
